# Supplementary material for: Bayesian latent class models for identifying canine visceral leishmaniosis using diagnostic tests in the absence of a gold standard
Source: PLoS Negl Trop Dis. 2022 Mar 14;16(3):e0010236. doi: 10.1371/journal.pntd.0010236 (PMC8947804; doi:10.1371/journal.pntd.0010236)
Supplement: S1 Appendix — Separate files are included for each model implementation, as well as dependent functions. (ZIP) [file pntd.0010236.s001.zip]

Archive with 9 entries (9 files):
- BUGS R Code NIMBLE/0_Simulate_Data_NIMBLE.R
- BUGS R Code NIMBLE/1_MCMC_Model1_dichotomous_NIMBLE.R
- BUGS R Code NIMBLE/2_MCMC_Model2_gamma_mixture_NIMBLE.R
- BUGS R Code NIMBLE/3_Posterior_Predictive_Results.R
- BUGS R Code NIMBLE/DPP_pp_functions.R
- BUGS R Code NIMBLE/gamma_fit_fcn.R
- BUGS R Code NIMBLE/Gelman_conv_function.R
- BUGS R Code NIMBLE/Simulation_conditions.R
- BUGS R Code NIMBLE/Simulation_functions.R
