# Supplementary material for: Bayesian latent class models for identifying canine visceral leishmaniosis using diagnostic tests in the absence of a gold standard
Source: PLoS Negl Trop Dis. 2022 Mar 14;16(3):e0010236. doi: 10.1371/journal.pntd.0010236 (PMC8947804; doi:10.1371/journal.pntd.0010236)
Supplement: S1 Appendix — Separate files are included for each model implementation, as well as dependent functions. (ZIP) [file pntd.0010236.s001.zip › BUGS R Code NIMBLE/0_Simulate_Data_NIMBLE.R]

# Simulation Study

## load libraries
library(miceadds)
library(dplyr)
library(ggplot2)

## load functions, etc.
load("../dpp_BLneg.Rdata")
source("gamma_fit_fcn.R")
source("Simulation_conditions.R")
source("Simulation_functions.R")
source("Gelman_conv_function.R")
source("DPP_pp_functions.R")

###############################################

## Run simulations and MCMC in parallel
library(parallel)
cl <- makeCluster(detectCores(), outfile="")

clusterExport(cl=cl, varlist=c("N","p_male","ages","p_age","B","args",
                               "pcr_s_range", "pcr_sp_range",
                               "gam_parm0", "gam_parm1",
                               "dog_pop_sim", "runNIMBLE"), 
              envir=.GlobalEnv)
results <- parLapply(cl=cl, X=1:nrow(args),   
                     function(i){
  # runNIMBLE(N=N, prev=args$prev[i], p_male=p_male, p_age=p_age, B=B,
  #           pcr_s=args$pcr_s[i], pcr_sp=args$pcr_sp[i],
  #           dpp_s=args$dpp_s[i], dpp_sp=args$dpp_sp[i],
  #           gam_parm0 = gam_parm0, gam_parm1 = gam_parm1,
  #           m0=2, m1=150, s0=1, s1=103,
  #           nchain=3, niter=70000, nburnin=35000,
  #           seed=123124+i, model=1,
  #           dem_vars_inc = TRUE, save.simdata = FALSE)
  runNIMBLE(N=args$N[i], prev=args$prev[i], p_male=p_male, p_age=p_age, B=B,
            pcr_s=args$pcr_s[i], pcr_sp=args$pcr_sp[i],
            dpp_s=args$dpp_s[i], dpp_sp=args$dpp_sp[i],
            pcr_s_range=pcr_s_range, 
            pcr_sp_range=pcr_sp_range,
            gam_parm0 = gam_parm0, gam_parm1 = gam_parm1,
            nchain=3, niter=20000, nburnin=5000, 
            m0=2, m1=150, s0=1, s1=103,
            seed=123124+i, model=2,
            dem_vars_inc = FALSE, save.simdata = FALSE,
            run_chains_parallel=FALSE)
})

parallel::stopCluster(cl)
