# Supplementary material for: Bayesian latent class models for identifying canine visceral leishmaniosis using diagnostic tests in the absence of a gold standard
Source: PLoS Negl Trop Dis. 2022 Mar 14;16(3):e0010236. doi: 10.1371/journal.pntd.0010236 (PMC8947804; doi:10.1371/journal.pntd.0010236)
Supplement: S1 Appendix — Separate files are included for each model implementation, as well as dependent functions. (ZIP) [file pntd.0010236.s001.zip › BUGS R Code NIMBLE/1_MCMC_Model1_dichotomous_NIMBLE.R]

## MCMC - Model 1: dichotomous DPP and PCR

# (0) Read in data and load libraries
### Load data
load("C:/Users/mozanne/Documents/Research/DPP_LCA/Data/dpp_BLneg.Rdata")

### Load libraries
library(nimble, warn.conflicts = FALSE)
library(coda)
library(igraph)
library(R6)
library(devtools)
library(dplyr)
library(ggplot2)
library(egg)

# (1) MCMC via NIMBLE

## ranges of sensitivity and specificity values
sens.pcr.range <- c(0.839, 0.990)
sens.dpp.range <- c(0.832, 0.930)
spec.pcr.range <- c(0.871, 0.970)
spec.dpp.range <- c(0.682, 0.951)

## ranges of sensitivity and specificity values
pcr_s <- mean(sens.pcr.range) #0.999
dpp_s <- mean(sens.dpp.range) #0.001
pcr_sp <- mean(spec.pcr.range) #0.999
dpp_sp <- mean(spec.dpp.range) #0.001

## range of prevalence for visceral leishmaniasis
prev.range <- c(0.05, 0.10)
prev <- mean(prev.range)

## Implementation: Dichotomized Tests

### BL PCR designated as negative (MCMC)
## Specify data
y.pcr <- 1*(dpp_BLneg$PCR=="positive")
y.dpp <- 1*(dpp_BLneg$DPP=="positive")

nind <- nrow(dpp_BLneg)

Sex2 <- 1*(dpp_BLneg$Sex=="F")
Age <- as.numeric(dpp_BLneg$Age)
Senior <- 1*(dpp_BLneg$Age >= 6)
S.a <- pcr_s/(1-pcr_s)
Sp.a <- pcr_sp/(1-pcr_sp)
S.a_dpp <- dpp_s/(1-dpp_s)
Sp.a_dpp <- dpp_sp/(1-dpp_sp)

## Specify model
dich_mod <- nimbleCode({
  # Likelihood
  for (i in 1:N){
    ## Data Model - separate tests
    y.pcr[i] ~ dbern(pi.pcr[i])
    pi.pcr[i] <- D[i]*S.pcr + (1-D[i])*(1-Sp.pcr)
    
    y.dpp[i] ~ dbern(pi.dpp[i])    
    pi.dpp[i] <- D[i]*S.dpp + (1-D[i])*(1-Sp.dpp)
    
    ## Process Model
    D[i] ~ dbern(pi.D[i])
    logit(pi.D[i]) <- B0+B1*Sex[i]+B2*Age[i]+B3*Senior[i]+B4*Age[i]*Senior[i]
  }
  
  # Priors
  ## PCR test priors
  S.pcr ~ dbeta(S.a, 1)
  Sp.pcr ~ dbeta(Sp.a, 1)
  
  S.dpp ~ dbeta(S.a_dpp, 1)
  Sp.dpp ~ dbeta(Sp.a_dpp, 1)
  
  ## Prevalence
  # B0 ~ dnorm(log(prev/(1-prev)), sd = 1) ##previously -2 for a mean
  B0 ~ dnorm(-2, sd = 1)
  
  ## Regression coefficients
  B1 ~ dnorm(0, sd = 1)
  B2 ~ dnorm(0, sd = 1)
  B3 ~ dnorm(0, sd = 1)
  B4 ~ dnorm(0, sd = 1)
})

## Specify data
data <- list(y.pcr=y.pcr,
             y.dpp=y.dpp,
             Sex=Sex2,
             Age=Age,
             Senior=Senior
)
## Specify constants
constants <- list(N=nind,
                  S.a=S.a,
                  Sp.a=Sp.a,
                  S.a_dpp=S.a_dpp, ## fcn of mean sensitivity for DPP
                  Sp.a_dpp=Sp.a_dpp ## fcn of mean specificity for DPP
)

## Initialize prior values 
inits <- function(){
  list(S.pcr=rbeta(n=1, S.a, 1),
       Sp.pcr=rbeta(n=1, Sp.a, 1),
       S.dpp=rbeta(1,S.a_dpp,1),
       Sp.dpp=rbeta(1,Sp.a_dpp,1),
       B0=rnorm(n=1, mean=-2, sd=1),
       B1=rnorm(n=1, mean=0, sd=1),
       B2=rnorm(n=1, mean=0, sd=1),
       B3=rnorm(n=1, mean=0, sd=1),
       B4=rnorm(n=1, mean=0, sd=1)
  )
}

## Parameters to monitor
params <- c("B0","B1","B2","B3","B4",
            "S.pcr","Sp.pcr",
            "S.dpp", "Sp.dpp",
            "pi.D")

## Run MCMC
niter <- 70000
nburnin <- 35000
nchain <- 3

sim_dichDPP <- nimbleMCMC(
  code = dich_mod,
  constants = constants,
  data = data,
  inits = inits,
  monitors = params,
  niter = niter, ## will probably need to change
  nburnin = nburnin, ## will probably need to change
  # thin = 10, ## wasn't thinning before.. do I need to?
  nchains = nchain
)
## Use coda to turn to MCMC object
coda.sim_dichDPP <- as.mcmc(sim_dichDPP)
dichDPP_df <- do.call(rbind.data.frame, coda.sim_dichDPP)
### Add indices to keep track of chains and iterations
dichDPP_df$itr <- rep(1:(niter-nburnin), times=nchain)
dichDPP_df$chain <- rep(1:nchain, each=(niter-nburnin))

## Summarize results
summary(dichDPP_df$B0)
quantile(dichDPP_df$B0, c(0.025, 0.975))

summary(dichDPP_df$B1)
quantile(dichDPP_df$B1, c(0.025, 0.975))

summary(dichDPP_df$B2)
quantile(dichDPP_df$B2, c(0.025, 0.975))

summary(dichDPP_df$B3)
quantile(dichDPP_df$B3, c(0.025, 0.975))

summary(dichDPP_df$B4)
quantile(dichDPP_df$B4, c(0.025, 0.975))

summary(dichDPP_df$S.dpp)
quantile(dichDPP_df$S.dpp, c(0.025, 0.975))

summary(dichDPP_df$S.pcr)
quantile(dichDPP_df$S.pcr, c(0.025, 0.975))

summary(dichDPP_df$Sp.dpp)
quantile(dichDPP_df$Sp.dpp, c(0.025, 0.975))

summary(dichDPP_df$Sp.pcr)
quantile(dichDPP_df$Sp.pcr, c(0.025, 0.975))

## Trace plots for logistic regression parameters
p0 <- ggplot(data=dichDPP_df, aes(x=itr, y=B0, col=as.factor(chain))) +
  geom_line()
p1 <- ggplot(data=dichDPP_df, aes(x=itr, y=B1, col=as.factor(chain))) +
  geom_line()
p2 <- ggplot(data=dichDPP_df, aes(x=itr, y=B2, col=as.factor(chain))) +
  geom_line()
p3 <- ggplot(data=dichDPP_df, aes(x=itr, y=B3, col=as.factor(chain))) +
  geom_line()
p4 <- ggplot(data=dichDPP_df, aes(x=itr, y=B4, col=as.factor(chain))) +
  geom_line()

ggarrange(p0,p1,p2,p3,p4, ncol=2)
