# Supplementary material for: Bayesian latent class models for identifying canine visceral leishmaniosis using diagnostic tests in the absence of a gold standard
Source: PLoS Negl Trop Dis. 2022 Mar 14;16(3):e0010236. doi: 10.1371/journal.pntd.0010236 (PMC8947804; doi:10.1371/journal.pntd.0010236)
Supplement: S1 Appendix — Separate files are included for each model implementation, as well as dependent functions. (ZIP) [file pntd.0010236.s001.zip › BUGS R Code NIMBLE/2_MCMC_Model2_gamma_mixture_NIMBLE.R]

## MCMC - Model 2: continuous DPP reader and dichotomous PCR

# (0) Read in data and load libraries
### Load data

load("../dpp_BLneg.Rdata")

### Load libraries
library(nimble, warn.conflicts = FALSE)
library(coda)
library(igraph)
library(R6)
library(devtools)
library(dplyr)
library(ggplot2)
library(egg)

# (1) MCMC via NIMBLE
## Sensitivity
pcr_s_range <- c(0.839,0.990)
dpp_s_range <- c(0.832,0.930)
mean_pcr_s <- mean(pcr_s_range)
mean_dpp_s <- mean(dpp_s_range)

## Specificity 
pcr_sp_range <- c(0.871,0.970)
dpp_sp_range <- c(0.682,0.951)
mean_pcr_sp <- mean(pcr_sp_range)
mean_dpp_sp <- mean(dpp_sp_range)

## range of prevalence for visceral leishmaniasis
prev.range <- c(0.05,0.10)
prev <- mean(prev.range)

## Implementation: Gamma Mixture Model

## Prior information - mixture of Gammas
m1 <- 150
s1 <- 103 

m0 <- 2 #mean DPP for negative Leish
s0 <- 1 #DPP SD for negative Leish 

### BL PCR designated as negative (MCMC)
## Specify data
y.pcr <- 1*(dpp_BLneg$PCR=="positive")
y.dpp_c <- dpp_BLneg$DPP_reader+0.01

nind <- nrow(dpp_BLneg)

Sex2 <- 1*(dpp_BLneg$Sex=="F")
Age <- as.numeric(dpp_BLneg$Age)
Senior <- 1*(dpp_BLneg$Age >= 6)
S.a <- mean_pcr_s/(1-mean_pcr_s)
Sp.a <- mean_pcr_sp/(1-mean_pcr_sp)
S.a_dpp <- mean_dpp_s/(1-mean_dpp_s)
Sp.a_dpp <- mean_dpp_sp/(1-mean_dpp_sp)

## Specify model
gamma_mix <- nimbleCode({
  # Likelihood
  for (i in 1:nind){
    ## Data Model - separate tests
    y.pcr[i] ~ dbern(pi.pcr[i])
    pi.pcr[i] <- D[i]*S.pcr + (1-D[i])*(1-Sp.pcr)
    
    y.dpp_c[i] ~ dgamma(shape = a[i], rate = b[i])
    a[i] <- D[i]*a1 + (1-D[i])*a0
    b[i] <- D[i]*b1 + (1-D[i])*b0
    
    ## Process Model
    D[i] ~ dbern(pi.D[i])
    logit(pi.D[i]) <- B0+B1*Sex[i]+B2*Age[i]+B3*Senior[i]+B4*Age[i]*Senior[i]
  }
  
  # Priors
  ## PCR test priors
  S.pcr ~ dbeta(S.a, 1)
  # S.pcr ~ T(dbeta(S.a, 1), min_pcr_s_range, 1)
  Sp.pcr ~ dbeta(Sp.a, 1)
  
  ## Gamma parameters
  a1 ~ dexp(h_a1)
  b1 ~ dexp(h_b1)
  a0 ~ dexp(h_a0)
  b0 ~ dexp(h_b0)
  
  # ## Prevalence
  B0 ~ dnorm(-2, sd=1)
  
  # ## Other parameters
  B1 ~ dnorm(0, sd = 1)
  B2 ~ dnorm(0, sd = 1)
  B3 ~ dnorm(0, sd = 1)
  B4 ~ dnorm(0, sd = 1)
})

## Specify data
data <- list(y.pcr=y.pcr,
             y.dpp_c=y.dpp_c,
             Sex=Sex2,
             Age=Age,
             Senior=Senior
)
## Prior information - mixture of Gammas
h_a1 <- m1^2/s1^2 #shape parameter for prior DPP score for Y|D=1
h_b1 <- m1/s1^2 #rate parameter for prior DPP score for Y|D=1
h_a0 <- m0^2/s0^2 #shape parameter for prior DPP score for Y|D=1
h_b0 <- m0/s0^2 #rate parameter for prior DPP score for Y|D=1

## Specify constants
constants <- list(nind=nind,
                  h_a0=h_a0,
                  h_a1=h_a1,
                  h_b0=h_b0,
                  h_b1=h_b1,
                  S.a=S.a,  # function of mean sensitivity for PCR
                  Sp.a=Sp.a, # function of mean specificity for PCR
                  min_pcr_s_range=min(pcr_s_range),
                  min_pcr_sp_range=min(pcr_sp_range)
)

## Initialize prior values
inits <- function(){
  accept <- FALSE
  while (!accept){
    out <- list(S.pcr=rbeta(n=1, S.a, 1),
                Sp.pcr=rbeta(n=1, Sp.a, 1),
                a1=rexp(n=1, rate=1/h_a1),
                b1=rexp(n=1, rate=1/h_b1),
                a0=rexp(n=1, rate=1/h_a0),
                b0=rexp(n=1, rate=1/h_b0),
                B0=rnorm(n=1, mean=0, sd=1),
                B1=rnorm(n=1, mean=0, sd=1),
                B2=rnorm(n=1, mean=0, sd=1),
                B3=rnorm(n=1, mean=0, sd=1),
                B4=rnorm(n=1, mean=0, sd=1)
    )
    accept <- (out$a1/out$b1 > out$a0/out$b0)
  }
  out
}
## Parameters to monitor
params <- c("B0","B1","B2","B3","B4",
            "S.pcr","Sp.pcr",
            "a1","b1","a0","b0",
            "pi.D")

## Run MCMC
niter <- 70000
nburnin <- 35000
nchain <- 3

library(parallel)
cl_c <- makeCluster(nchain)
clusterExport(cl=cl_c, varlist=ls(), 
              envir=.GlobalEnv)

sim_contDPP <- parLapply(cl_c, X=1:nchain, function(i){
  library(nimble)
  set.seed(124+i)
  nimbleMCMC(
    code = gamma_mix,
    constants = constants,
    data = data,
    inits = inits,
    monitors = params,
    niter = niter, 
    nburnin = nburnin, 
    nchains = 1
  )
})
stopCluster(cl_c)

## Use coda to return MCMC object
coda.sim_contDPP <- as.mcmc(sim_contDPP)
contDPP_df <- do.call(rbind.data.frame, coda.sim_contDPP)
### Add indices to keep track of chains and iterations
contDPP_df$itr <- rep(1:(niter-nburnin), times=nchain)
contDPP_df$chain <- rep(1:nchain, each=(niter-nburnin))

## Summaries and convergence
source("Gelman_conv_function.R")
check_convergence_gelman(model_fit = contDPP_df, model=2)

print("Intercept")
summary(contDPP_df$B0)
quantile(contDPP_df$B0, c(0.025, 0.975))
ggplot(data=contDPP_df, aes(x=itr, y=B0)) + 
  geom_line(aes(color=as.factor(chain))) +
  theme_bw()

print("Sex")
summary(contDPP_df$B1)
quantile(contDPP_df$B1, c(0.025, 0.975))
ggplot(data=contDPP_df, aes(x=itr, y=B1)) + 
  geom_line(aes(color=as.factor(chain))) +
  theme_bw()

print("Age")
summary(contDPP_df$B2)
quantile(contDPP_df$B2, c(0.025, 0.975))
ggplot(data=contDPP_df, aes(x=itr, y=B2)) + 
  geom_line(aes(color=as.factor(chain))) +
  theme_bw()

print("Senior")
summary(contDPP_df$B3)
quantile(contDPP_df$B3, c(0.025, 0.975))
ggplot(data=contDPP_df, aes(x=itr, y=B3)) + 
  geom_line(aes(color=as.factor(chain))) +
  theme_bw()

print("Senior:Age Interaction")
summary(contDPP_df$B4)
quantile(contDPP_df$B4, c(0.025, 0.975))
ggplot(data=contDPP_df, aes(x=itr, y=B4)) + 
  geom_line(aes(color=as.factor(chain))) +
  theme_bw()

print("PCR Sensitivity")
summary(contDPP_df$S.pcr)
quantile(contDPP_df$S.pcr, c(0.025, 0.975))
ggplot(data=contDPP_df, aes(x=itr, y=S.pcr)) + 
  geom_line(aes(color=as.factor(chain))) +
  theme_bw()

print("PCR Specificity")
summary(contDPP_df$Sp.pcr)
quantile(contDPP_df$Sp.pcr, c(0.025, 0.975))
ggplot(data=contDPP_df, aes(x=itr, y=Sp.pcr)) + 
  geom_line(aes(color=as.factor(chain))) +
  theme_bw()

print("GMM: a0")
summary(contDPP_df$a0)
quantile(contDPP_df$a0, c(0.025, 0.975))
ggplot(data=contDPP_df, aes(x=itr, y=a0)) + 
  geom_line(aes(color=as.factor(chain))) +
  theme_bw()

print("GMM: a1")
summary(contDPP_df$a1)
quantile(contDPP_df$a1, c(0.025, 0.975))
ggplot(data=contDPP_df, aes(x=itr, y=a1)) + 
  geom_line(aes(color=as.factor(chain))) +
  theme_bw()

print("GMM: b0")
summary(contDPP_df$b0)
quantile(contDPP_df$b0, c(0.025, 0.975))
ggplot(data=contDPP_df, aes(x=itr, y=b0)) + 
  geom_line(aes(color=as.factor(chain))) +
  theme_bw()

print("GMM: b1")
summary(contDPP_df$b1)
quantile(contDPP_df$b1, c(0.025, 0.975))
ggplot(data=contDPP_df, aes(x=itr, y=b1)) + 
  geom_line(aes(color=as.factor(chain))) +
  theme_bw()

library(xtable)

tmp2 <- contDPP_df[,names(contDPP_df) %in% c("B0","B1","B2","B3","B4","S.pcr","Sp.pcr","a1","b1","a0","b0")]

Pg0_fcn <- function(x){
  mean(x > 0)
}

tmp2_summary <- data.frame(parameter=names(tmp2),
                           mean=apply(tmp2, 2, mean),
                           median=apply(tmp2, 2, median),
                           LB=apply(tmp2, 2, quantile, 0.025),
                           UB=apply(tmp2, 2, quantile, 0.975),
                           Pg0=apply(tmp2, 2, Pg0_fcn))
xtable(tmp2_summary)
