# Supplementary material for: Bayesian latent class models for identifying canine visceral leishmaniosis using diagnostic tests in the absence of a gold standard
Source: PLoS Negl Trop Dis. 2022 Mar 14;16(3):e0010236. doi: 10.1371/journal.pntd.0010236 (PMC8947804; doi:10.1371/journal.pntd.0010236)
Supplement: S1 Appendix — Separate files are included for each model implementation, as well as dependent functions. (ZIP) [file pntd.0010236.s001.zip › BUGS R Code NIMBLE/3_Posterior_Predictive_Results.R]

## Posterior predictive results

# Load libraries, functions, and data

library(dplyr)
library(ggplot2)
library(egg)

source(file="../DPP_pp_functions.R")

# Model 1
## BL as Negative
### Posterior predictive summaries -- all S or N

## Load posterior from Model 1 (result of 1_MCMC_Model1_dichotomous.R)
load("")

## Set number of posterior predictive draws
M <- 10000

## Sample demographic variables from data with replacement
set.seed(123124)
pp_dem_vars <- sample_demographics_fcn(idx=1:nrow(dpp_BLneg), 
                                       m=M, df=dpp_BLneg, 
                                       dem_vars = c("Sex", "Age"))
head(pp_dem_vars)

## Sample basis parameters from posterior distribution with replacement
pp_basis_parms_mod1_BLneg <- sample_posterior_basis_fcn(idx=1:nrow(model1_BLneg_df),
                                                        m=M, df=model1_BLneg_df,
                                                        basis_parms = c("B0", "B1", "B2", "B3", "B4",
                                                                        "S.dpp", "Sp.dpp", "S.pcr", "Sp.pcr"))

## Generate M joint posterior predictive distribution draws
pp_joint_mod1_BLneg <- joint_pp_df_fcn(pp_df = pp_basis_parms_mod1_BLneg,
                                       dem_var_df = pp_dem_vars, 
                                       model = 1)

## Add diagnostic test information (4 categories)
pp_joint_mod1_BLneg <- pp_joint_mod1_BLneg %>%
  mutate(
    Test_results = ifelse(y.dpp == 1 & y.pcr == 1, "DPP+, PCR+",
                          ifelse(y.dpp == 1 & y.pcr == 0, "DPP+, PCR-",
                                 ifelse(y.dpp == 0 & y.pcr == 1, "DPP-, PCR+", "DPP-, PCR-"))),
    PCR = ifelse(y.pcr == 1, "PCR+", "PCR-"),
    DPP = ifelse(y.dpp == 1, "DPP+", "DPP-")
  )

## Generate summary data set
summ_pp_joint_mod1_BLneg <- pp_joint_mod1_BLneg %>%
  # group_by(Test_results, Age, Sex) %>%
  group_by(PCR, DPP, Age) %>%
  summarize(
    mean_pi.D = mean(pi.D),
    median_pi.D = median(pi.D),
    lb_pi.D = quantile(pi.D, 0.025),
    ub_pi.D = quantile(pi.D, 0.975),
    int_width = quantile(pi.D, 0.975) - quantile(pi.D, 0.025) 
  )
summ_pp_joint_mod1_BLneg


## Plot of posterior predictive distribution
pp_mod1_BLneg <- ggplot(data=summ_pp_joint_mod1_BLneg, aes(x=Age, y=median_pi.D)) +
  geom_point(data=pp_joint_mod1_BLneg, aes(x=Age, y=pi.D, group=Sex), alpha=0.03) +
  # geom_point(aes(color=DPP, pch=PCR)) +
  geom_line(aes(color=DPP, linetype=PCR), size=1) +
  geom_vline(xintercept = 6, linetype="dashed") + 
  theme_bw() +
  theme(text = element_text(size=13)) + 
  ggtitle("Model 1") + 
  xlab("Age (years)") +
  ylab("Posterior predictive probability of disease") + 
  ylim(c(0,0.5))

pp_mod1_BLneg


## ----------- ##
## Model 2
### BL as Negative

## Load posterior (result from 2_MCMC_Model2_gamma_mixture.R)
load("")

## Set number of posterior predictive draws
M <- 10000

## Sample demographic variables from data with replacement
set.seed(123124)
pp_dem_vars <- sample_demographics_fcn(idx=1:nrow(dpp_BLneg), 
                                       m=M, df=dpp_BLneg, 
                                       dem_vars = c("Sex", "Age"))
head(pp_dem_vars)

## Sample basis parameters from posterior distribution with replacement
pp_basis_parms_mod2_BLneg <- sample_posterior_basis_fcn(idx=1:nrow(model1_contDPP),
                                                        m=M, df=model1_contDPP,
                                                        basis_parms = c("B0", "B1", "B2", "B3", "B4",
                                                                        "a1", "a0", "b1", "b0",
                                                                        "S.pcr", "Sp.pcr"))

## Generate M joint posterior predictive distribution draws
pp_joint_mod2_BLneg <- joint_pp_df_fcn(pp_df = pp_basis_parms_mod2_BLneg, 
                                       dem_var_df = pp_dem_vars, 
                                       model = 2)
pp_joint_mod2_BLneg$y.dpp <- round(pp_joint_mod2_BLneg$y.dpp, 1)

## Add diagnostic test information (4 categories)
pp_joint_mod2_BLneg <- pp_joint_mod2_BLneg %>%
  mutate(
    PCR = ifelse(y.pcr == 1, "PCR+", "PCR-"),
    DPP_cat1 = ifelse(y.dpp < 10, "DPP-", "DPP+"),
    DPP_cat2 = ifelse(y.dpp < 10, "DPP < 10",
                      ifelse(y.dpp >= 10 & y.dpp < 100, "10 <= DPP < 100", "DPP >= 100"))
  )

## Generate summary data set
summ_pp_joint_mod2_BLneg1 <- pp_joint_mod2_BLneg %>%
  # group_by(Test_results, Age, Sex) %>%
  group_by(DPP_cat1, PCR, Age) %>%
  summarize(
    mean_pi.D = mean(pi.D),
    median_pi.D = median(pi.D),
    lb_pi.D = quantile(pi.D, 0.025),
    ub_pi.D = quantile(pi.D, 0.975),
    int_width = quantile(pi.D, 0.975) - quantile(pi.D, 0.025) 
  )

## Plot of posterior predictive distribution
pp_mod2_BLneg1 <- ggplot(data=summ_pp_joint_mod2_BLneg1, aes(x=Age, y=median_pi.D)) +
  geom_point(data=pp_joint_mod2_BLneg, aes(x=Age, y=pi.D, group=Sex), alpha=0.03) +
  geom_line(aes(color=DPP_cat1, linetype=PCR), size=1) +
  geom_vline(xintercept = 6, linetype="dashed") + 
  theme_bw() +
  ggtitle("Model 2 (a)") + 
  xlab("Age (years)") +
  ylab("Posterior predictive probability of disease") + 
  ylim(c(0,0.5))

pp_mod2_BLneg1


## Generate summary data set
summ_pp_joint_mod2_BLneg2 <- pp_joint_mod2_BLneg %>%
  group_by(DPP_cat2, PCR, Age) %>%
  summarize(
    mean_pi.D = mean(pi.D),
    median_pi.D = median(pi.D),
    lb_pi.D = quantile(pi.D, 0.025),
    ub_pi.D = quantile(pi.D, 0.975),
    int_width = quantile(pi.D, 0.975) - quantile(pi.D, 0.025) 
  )

## Plot of posterior predictive distribution
summ_pp_joint_mod2_BLneg2$DPP_cat2 <- factor(summ_pp_joint_mod2_BLneg2$DPP_cat2, 
                                             levels = c("DPP < 10", "10 <= DPP < 100", "DPP >= 100"))

pp_mod2_BLneg2 <- ggplot() +
  geom_point(data=pp_joint_mod2_BLneg, aes(x=Age, y=pi.D, group=Sex), alpha=0.03) +
  geom_line(data=summ_pp_joint_mod2_BLneg2, aes(x=Age, y=median_pi.D, color=DPP_cat2, linetype=PCR), size=1) +
  geom_vline(xintercept = 6, linetype="dashed") + 
  theme_bw() +
  theme(text=element_text(size=13)) + 
  labs(color="DPP Reader Range") + 
  scale_color_discrete(labels = c("0 < DPP < 10", "10 < DPP < 100", "DPP > 100")) +
  ggtitle("Model 2") + 
  xlab("Age (years)") +
  ylab("Posterior predictive probability of disease") + 
  ylim(c(0,0.5))

pp_mod2_BLneg2
