# Supplementary material for: Bayesian latent class models for identifying canine visceral leishmaniosis using diagnostic tests in the absence of a gold standard
Source: PLoS Negl Trop Dis. 2022 Mar 14;16(3):e0010236. doi: 10.1371/journal.pntd.0010236 (PMC8947804; doi:10.1371/journal.pntd.0010236)
Supplement: S1 Appendix — Separate files are included for each model implementation, as well as dependent functions. (ZIP) [file pntd.0010236.s001.zip › BUGS R Code NIMBLE/DPP_pp_functions.R]

# Functions for DPP paper -- Bayesian analysis

## Function to sample with replacement from demographic variables in proportion to observed data
sample_demographics_fcn <- function(idx, m, df, dem_vars){
  dem_var_idx <- sample(x=idx, size=m, replace=TRUE)
  dem_var_df <- df[dem_var_idx, names(df) %in% dem_vars]
  dem_var_df
}

## Function will sample with replacement from the basis parameters in the posterior distribution
sample_posterior_basis_fcn <- function(idx, m, df, basis_parms){
  posterior_idx <- sample(x=idx, size=m, replace=TRUE)
  pp_df <- df[posterior_idx, names(df) %in% basis_parms]
  pp_df
}

## Function to generate posterior probability of disease
invlogit_fcn <- function(B0, B1, B2, B3, B4, Sex, Age, Senior){ #Sex=0 if male
  XB <- B0+B1*Sex+B2*Age+B3*Senior+B4*Age*Senior
  exp(XB)/(1+exp(XB))
}

## Function to generate remainder of joint posterior probability draws
joint_pp_df_fcn <- function(pp_df, dem_var_df, model){
  require(dplyr)
  
  pi.D <- invlogit_fcn(B0=pp_df$B0,
                       B1=pp_df$B1,
                       B2=pp_df$B2,
                       B3=pp_df$B3,
                       B4=pp_df$B4,
                       Sex=1*(dem_var_df$Sex=="F"),
                       Age=dem_var_df$Age,
                       Senior=1*(dem_var_df$Age >= 6))
  m <- nrow(pp_df)
  D <- rbinom(m, size=1, prob=pi.D)
  S.pcr <- pp_df$S.pcr
  Sp.pcr <- pp_df$Sp.pcr
  pi.pcr <- D*S.pcr + (1-D)*(1-Sp.pcr)
  y.pcr <- rbinom(m, size=1, prob=pi.pcr)
  
  if (model==1){
    ## Traditional model
    S.dpp <- pp_df$S.dpp
    Sp.dpp <- pp_df$Sp.dpp
    pi.dpp <- D*S.dpp + (1-D)*(1-Sp.dpp)
    y.dpp <- rbinom(m, size=1, prob=pi.dpp)
    pp_df <- cbind(pp_df, dem_var_df, pi.D, D, pi.dpp, pi.pcr, y.dpp, y.pcr)
    
    ## Add diagnostic test information (4 categories)
    pp_df <- pp_df %>%
      mutate(
        Test_results = ifelse(y.dpp == 1 & y.pcr == 1, "DPP+, PCR+",
                              ifelse(y.dpp == 1 & y.pcr == 0, "DPP+, PCR-",
                                     ifelse(y.dpp == 0 & y.pcr == 1, "DPP-, PCR+", "DPP-, PCR-"))),
        PCR = ifelse(y.pcr == 1, "PCR+", "PCR-"),
        DPP = ifelse(y.dpp == 1, "DPP+", "DPP-")
      )
  }
  
  if (model==2){
    ## Gamma mixture model
    a <- D*(pp_df$a1) + (1-D)*(pp_df$a0)
    b <- D*(pp_df$b1) + (1-D)*(pp_df$b0)
    y.dpp <- rgamma(m, shape=a, rate=b)
    pp_df <- cbind(pp_df, dem_var_df, pi.D, D, pi.pcr, y.dpp, y.pcr)
    
    ## Add diagnostic test information (4 categories)
    pp_df <- pp_df %>%
      mutate(
        PCR = ifelse(y.pcr == 1, "PCR+", "PCR-"),
        DPP_cat1 = ifelse(y.dpp < 10, "DPP-", "DPP+"),
        DPP_cat2 = ifelse(y.dpp < 10, "DPP < 10",
                          ifelse(y.dpp >= 10 & y.dpp < 100, "10 <= DPP < 100", "DPP >= 100"))
      )
  }
  
  pp_df
}

## Function to generate summary data set 
summary_pp_df_fcn <- function(pp_df, lb, ub){
  
  ## Generate summary data set
  summ_pp_df <- pp_df %>%
    # group_by(Test_results, Age, Sex) %>%
    group_by(PCR, DPP, Age) %>%
    summarize(
      mean_pi.D = mean(pi.D),
      median_pi.D = median(pi.D),
      lb_pi.D = quantile(pi.D, lb),
      ub_pi.D = quantile(pi.D, ub),
      int_width = quantile(pi.D, ub) - quantile(pi.D, lb) 
    )
  
  return(summ_pp_df)
}
