# Supplementary material for: Bayesian latent class models for identifying canine visceral leishmaniosis using diagnostic tests in the absence of a gold standard
Source: PLoS Negl Trop Dis. 2022 Mar 14;16(3):e0010236. doi: 10.1371/journal.pntd.0010236 (PMC8947804; doi:10.1371/journal.pntd.0010236)
Supplement: S1 Appendix — Separate files are included for each model implementation, as well as dependent functions. (ZIP) [file pntd.0010236.s001.zip › BUGS R Code NIMBLE/gamma_fit_fcn.R]

gamma.fit <- function(par, x){
  #par <- exp(par)
  sol <- optim(par = par, fn = function(param){
    print(param)
    -sum(dgamma(x, shape = param[1], rate = param[2], log =TRUE))  
  }, method = "L-BFGS-B", lower=c(1e-10,1e-10), #Quasi-Newton method
  control = list(maxit=1000, pgtol=1e-12))
  
  sol
}


# Y <- rgamma(10000, shape=2,scale=0.25)
# 
# gamma.fit(par=c(1,1), x=Y)$par


## feed in positive and negative groups separately for a0, b0, a1, b1
