# Supplementary material for: Bayesian latent class models for identifying canine visceral leishmaniosis using diagnostic tests in the absence of a gold standard
Source: PLoS Negl Trop Dis. 2022 Mar 14;16(3):e0010236. doi: 10.1371/journal.pntd.0010236 (PMC8947804; doi:10.1371/journal.pntd.0010236)
Supplement: S1 Appendix — Separate files are included for each model implementation, as well as dependent functions. (ZIP) [file pntd.0010236.s001.zip › BUGS R Code NIMBLE/Gelman_conv_function.R]

## Function to check convergence for model fits
check_convergence_gelman <- function(model_fit, model){
  ## Return upper bounds for each parameter to check convergence
  ## Should be close to 1
  
  ## B0
  GD.B0 <- gelman.diag(mcmc.list(mcmc(model_fit[model_fit$chain==1,]$B0),
                                 mcmc(model_fit[model_fit$chain==2,]$B0),
                                 mcmc(model_fit[model_fit$chain==3,]$B0)))
  ## B1
  GD.B1 <- gelman.diag(mcmc.list(mcmc(model_fit[model_fit$chain==1,]$B1),
                                 mcmc(model_fit[model_fit$chain==2,]$B1),
                                 mcmc(model_fit[model_fit$chain==3,]$B1)))
  ## B2
  GD.B2 <- gelman.diag(mcmc.list(mcmc(model_fit[model_fit$chain==1,]$B2),
                                 mcmc(model_fit[model_fit$chain==2,]$B2),
                                 mcmc(model_fit[model_fit$chain==3,]$B2)))
  ## B3
  GD.B3 <- gelman.diag(mcmc.list(mcmc(model_fit[model_fit$chain==1,]$B3),
                                 mcmc(model_fit[model_fit$chain==2,]$B3),
                                 mcmc(model_fit[model_fit$chain==3,]$B3)))
  ## B4
  GD.B4 <- gelman.diag(mcmc.list(mcmc(model_fit[model_fit$chain==1,]$B4),
                                 mcmc(model_fit[model_fit$chain==2,]$B4),
                                 mcmc(model_fit[model_fit$chain==3,]$B4)))
  ## PCR Sensitivity
  GD.S.pcr <- gelman.diag(mcmc.list(mcmc(model_fit[model_fit$chain==1,]$S.pcr),
                                    mcmc(model_fit[model_fit$chain==2,]$S.pcr),
                                    mcmc(model_fit[model_fit$chain==3,]$S.pcr)))
  ## PCR Specificity
  GD.Sp.pcr <- gelman.diag(mcmc.list(mcmc(model_fit[model_fit$chain==1,]$Sp.pcr),
                                     mcmc(model_fit[model_fit$chain==2,]$Sp.pcr),
                                     mcmc(model_fit[model_fit$chain==3,]$Sp.pcr)))
  if (model == 1){
    ## DPP Sensitivity
    GD.S.dpp <- gelman.diag(mcmc.list(mcmc(model_fit[model_fit$chain==1,]$S.dpp),
                                      mcmc(model_fit[model_fit$chain==2,]$S.dpp),
                                      mcmc(model_fit[model_fit$chain==3,]$S.dpp)))
    ## DPP Specificity
    GD.Sp.dpp <- gelman.diag(mcmc.list(mcmc(model_fit[model_fit$chain==1,]$Sp.dpp),
                                       mcmc(model_fit[model_fit$chain==2,]$Sp.dpp),
                                       mcmc(model_fit[model_fit$chain==3,]$Sp.dpp)))
    ## Character string of parameters
    parms <- c("B0","B1","B2","B3","B4","S.dpp","Sp.dpp","S.pcr","Sp.pcr")
    GD.ub.parms <- c(GD.B0$psrf[2],GD.B1$psrf[2],GD.B2$psrf[2],
                     GD.B3$psrf[2],GD.B4$psrf[2],
                     GD.S.dpp$psrf[2],GD.Sp.dpp$psrf[2],
                     GD.S.pcr$psrf[2],GD.Sp.pcr$psrf[2])
  }
  if (model == 2){
    ## DPP gamma disease
    GD.a1 <- gelman.diag(mcmc.list(mcmc(model_fit[model_fit$chain==1,]$a1),
                                   mcmc(model_fit[model_fit$chain==2,]$a1),
                                   mcmc(model_fit[model_fit$chain==3,]$a1)))
    GD.b1 <- gelman.diag(mcmc.list(mcmc(model_fit[model_fit$chain==1,]$b1),
                                   mcmc(model_fit[model_fit$chain==2,]$b1),
                                   mcmc(model_fit[model_fit$chain==3,]$b1)))
    ## DPP gamma no disease
    GD.a0 <- gelman.diag(mcmc.list(mcmc(model_fit[model_fit$chain==1,]$a0),
                                   mcmc(model_fit[model_fit$chain==2,]$a0),
                                   mcmc(model_fit[model_fit$chain==3,]$a0)))
    GD.b0 <- gelman.diag(mcmc.list(mcmc(model_fit[model_fit$chain==1,]$b0),
                                   mcmc(model_fit[model_fit$chain==2,]$b0),
                                   mcmc(model_fit[model_fit$chain==3,]$b0)))
    ## Character string of parameters
    parms <- c("B0","B1","B2","B3","B4","S.pcr","Sp.pcr","a1","b1","a0","b0")
    GD.ub.parms <- c(GD.B0$psrf[2],GD.B1$psrf[2],GD.B2$psrf[2],
                     GD.B3$psrf[2],GD.B4$psrf[2],
                     GD.S.pcr$psrf[2],GD.Sp.pcr$psrf[2],
                     GD.a1$psrf[2],GD.b1$psrf[2],
                     GD.a0$psrf[2],GD.b0$psrf[2])
  }
  
  if (any(GD.ub.parms >= 1.1)){
    return(data.frame(parms=parms[which(GD.ub.parms >= 1.1)],
                      UB=GD.ub.parms[which(GD.ub.parms >= 1.1)]))
  }
  else{
    return("No evidence of non-convergence based on Gelman diagnostic.")
  }
}
