# Supplementary material for: Bayesian latent class models for identifying canine visceral leishmaniosis using diagnostic tests in the absence of a gold standard
Source: PLoS Negl Trop Dis. 2022 Mar 14;16(3):e0010236. doi: 10.1371/journal.pntd.0010236 (PMC8947804; doi:10.1371/journal.pntd.0010236)
Supplement: S1 Appendix — Separate files are included for each model implementation, as well as dependent functions. (ZIP) [file pntd.0010236.s001.zip › BUGS R Code NIMBLE/Simulation_conditions.R]

## Simulation conditions

## Disease prevalence for simulation
prevalence <- seq(0.1, 0.4, by=0.1)

## Sensitivity
pcr_s_range <- c(0.839,0.990)
dpp_s_range <- c(0.832,0.930)
mean_pcr_s <- mean(pcr_s_range)
mean_dpp_s <- mean(dpp_s_range)

## Specificity 
pcr_sp_range <- c(0.871,0.970)
dpp_sp_range <- c(0.682,0.951)
mean_pcr_sp <- mean(pcr_sp_range)
mean_dpp_sp <- mean(dpp_sp_range)

## Population size
N <- c(1000, 5000, 10000)

args <- expand.grid(N=N,
                    prev=prevalence, 
                    pcr_s=mean_pcr_s, pcr_sp=mean_pcr_sp,
                    dpp_s=mean_dpp_s, dpp_sp=mean_dpp_sp)

## Demographics
p_male <- 0.5 ## reflects the data distribution
ages <- 1:12
p_age <- c((5+13+6+148), 174, 224, 139, 121, 99, 73, 30, 41, 14, 5, 3)/nrow(dpp_BLneg) ## reflect demographics of real data.
B <- c(-0.22, 0.7, -0.06, -0.83)
