# Supplementary material for: Bayesian latent class models for identifying canine visceral leishmaniosis using diagnostic tests in the absence of a gold standard
Source: PLoS Negl Trop Dis. 2022 Mar 14;16(3):e0010236. doi: 10.1371/journal.pntd.0010236 (PMC8947804; doi:10.1371/journal.pntd.0010236)
Supplement: S1 Appendix — Separate files are included for each model implementation, as well as dependent functions. (ZIP) [file pntd.0010236.s001.zip › BUGS R Code NIMBLE/Simulation_functions.R]

## Functions and calculations for Simulation

gam_parm0_est <- gamma.fit(par=c(1,1), x=dpp_BLneg[dpp_BLneg$Clinical_status == "N",]$DPP_reader+0.1)
gam_parm0 <- gam_parm0_est$par # shape a0 and rate b0
gam_parm1_est <- gamma.fit(par=c(1,1), x=dpp_BLneg[dpp_BLneg$Clinical_status == "S",]$DPP_reader+0.1)
gam_parm1 <- gam_parm1_est$par # shape a1 and rate b1

## Function to simulate data
dog_pop_sim <- function(N, prev, p_male, p_age, B, 
                        pcr_s, pcr_sp, dpp_s, dpp_sp, 
                        gam_parm0 = gam_parm0,
                        gam_parm1 = gam_parm1,
                        # m0, m1, s0, s1, # mean + SD for g0 and g1
                        dem_vars_inc, seed){
  ## set seed
  set.seed(seed=seed)
  
  ## generate design matrix
  pop <- data.frame(Int=rep(1, N),
                    Sex=rbinom(n=N, size=1, prob=1-p_male), ## check
                    Age=sample(ages, size=N, replace=TRUE, prob=p_age))
  pop <- pop %>%
    mutate(
      Age_c = Age-mean(Age),
      Senior = 1*(Age > 5),
      SeniorAge = Senior*Age_c
    )
  
  if (dem_vars_inc == TRUE){
    X <- as.matrix(pop[,names(pop) %in% c("Int", "Sex", "Age_c", "Senior", "SeniorAge")])
    
    B0 <- log(prev/(1-prev)) ## calculate B0 based on prevalence average aged male
    Beta <- matrix(c(B0, B), ncol=1) ## B1, B2, B3, B4 will be given
    ## generate prob disease based on age/sex risk factors
  }
  if (dem_vars_inc == FALSE){
    X <- as.matrix(pop[,names(pop) %in% c("Int")])
    Beta <- matrix(log(prev/(1-prev)), ncol=1)
  }
  
  pD <- exp(X%*%Beta)/(1+exp(X%*%Beta))
  pop$D <- rbinom(n=rep(1,N),
                  size=rep(1,N),
                  prob=pD)
  
  ## generate PCR and DPP results conditional on disease
  ## use sensitivity/specificity definitions
  gam_parm = cbind(1-pop$D, pop$D) %*% matrix(c(gam_parm0[1], gam_parm1[1], gam_parm0[2], gam_parm1[2]), nrow=2)
  
  pop <- pop %>%
    mutate(
      PCR = rbinom(n=N, size=1, prob=D*pcr_s+(1-D)*(1-pcr_sp)), ## triple check this
      shape=gam_parm[,1],
      rate=gam_parm[,2]
    )
  
  ## Add generation of DPP reader information
  pop <- pop %>%
    mutate(
      DPP_reader = rgamma(n=N, shape=shape, rate=rate),
      DPP = 1*(DPP_reader >= 10)
    )
  
  return(pop)
}

## Function to fit model using MCMC and NIMBLE

runNIMBLE <- function(N, prev, p_male, p_age, B, 
                      pcr_s, pcr_sp,
                      dpp_s, dpp_sp, 
                      pcr_s_range, 
                      pcr_sp_range,
                      gam_parm0=gam_parm0,
                      gam_parm1=gam_parm1,
                      m0, m1, s0, s1,
                      nchain, niter, nburnin,
                      seed, model, 
                      dem_vars_inc, save.simdata,
                      run_chains_parallel){
  
  ## load libraries
  library(nimble, warn.conflicts = FALSE)
  library(coda)
  library(igraph)
  library(R6)
  library(devtools)
  library(dplyr)
  
  ## Simulate data
  sim_pop <- dog_pop_sim(N=N, prev=prev, 
                         p_male=p_male, p_age=p_age,
                         B=B, # regression coefficients
                         pcr_s=pcr_s, pcr_sp=pcr_sp,
                         dpp_s=dpp_s, dpp_sp=dpp_sp, 
                         gam_parm0=gam_parm0,
                         gam_parm1=gam_parm1,
                         # m0=m0, m1=m1, s0=s0, s1=s1,
                         dem_vars_inc = dem_vars_inc, seed=seed)
  
  ## Specify data
  y.pcr <- 1*(sim_pop$PCR=="positive")
  y.dpp <- 1*(sim_pop$DPP=="positive")
  y.dpp_c <- sim_pop$DPP_reader
  nind <- nrow(sim_pop)
  Sex2 <- 1*(sim_pop$Sex=="F")
  ## centering age for intercept interpretation
  Age <- as.numeric(sim_pop$Age)-mean(as.numeric(sim_pop$Age))
  Senior <- 1*(sim_pop$Age >= 6)
  S.a <- pcr_s/(1-pcr_s)
  Sp.a <- pcr_sp/(1-pcr_sp)
  S.a_dpp <- dpp_s/(1-dpp_s)
  Sp.a_dpp <- dpp_sp/(1-dpp_sp)
  
  if (model==1){
    ## Specify model
    dich_mod <- nimbleCode({
      # Likelihood
      for (i in 1:N){
        ## Data Model - separate tests
        y.pcr[i] ~ dbern(pi.pcr[i])
        pi.pcr[i] <- D[i]*S.pcr + (1-D[i])*(1-Sp.pcr)
        
        y.dpp[i] ~ dbern(pi.dpp[i])    
        pi.dpp[i] <- D[i]*S.dpp + (1-D[i])*(1-Sp.dpp)
        
        ## Process Model
        D[i] ~ dbern(pi.D[i])
        logit(pi.D[i]) <- B0+B1*Sex[i]+B2*Age[i]+B3*Senior[i]+B4*Age[i]*Senior[i]
      }
      
      # Priors
      ## PCR test priors
      S.pcr ~ dbeta(S.a, 1)
      Sp.pcr ~ dbeta(Sp.a, 1)
      
      S.dpp ~ dbeta(S.a_dpp, 1)
      Sp.dpp ~ dbeta(Sp.a_dpp, 1)
      
      ## Prevalence
      # B0 ~ dnorm(log(prev/(1-prev)), sd = 1) ##previously -2 for a mean
      B0 ~ dnorm(-2, sd = 1)
      
      ## Regression coefficients
      B1 ~ dnorm(0, sd = 1)
      B2 ~ dnorm(0, sd = 1)
      B3 ~ dnorm(0, sd = 1)
      B4 ~ dnorm(0, sd = 1)
    })
    
    ## Specify data
    data <- list(y.pcr=y.pcr,
                 y.dpp=y.dpp,
                 Sex=Sex2,
                 Age=Age,
                 Senior=Senior
    )
    ## Specify constants
    constants <- list(N=nind,
                      S.a=S.a,
                      Sp.a=Sp.a,
                      S.a_dpp=S.a_dpp, ## function of mean sensitivity for DPP
                      Sp.a_dpp=Sp.a_dpp ## function of mean specificity for DPP
    )
    
    ## Initialize prior values (same as in OpenBUGS)
    inits <- function(){
      list(S.pcr=rbeta(n=1, S.a, 1),
           Sp.pcr=rbeta(n=1, Sp.a, 1),
           S.dpp=rbeta(1,S.a_dpp, 1),
           Sp.dpp=rbeta(1,Sp.a_dpp, 1),
           B0=rnorm(n=1, mean=0, sd=1),
           B1=rnorm(n=1, mean=0, sd=1),
           B2=rnorm(n=1, mean=0, sd=1),
           B3=rnorm(n=1, mean=0, sd=1),
           B4=rnorm(n=1, mean=0, sd=1)
      )
    }
    ## Parameters to monitor
    params <- c("B0","B1","B2","B3","B4",
                "S.pcr",
                "Sp.pcr",
                "S.dpp", "Sp.dpp",
                "pi.D")
    ## Run MCMC
    sim_dichDPP <- nimbleMCMC(
      code = dich_mod,
      constants = constants,
      data = data,
      inits = inits,
      monitors = params,
      niter = niter, ## will probably need to change
      nburnin = nburnin, ## will probably need to change
      # thin = 10, ## wasn't thinning before.. do I need to?
      nchains = nchain
    )
    ## Use coda
    coda.sim_dichDPP <- as.mcmc(sim_dichDPP)
    dichDPP_df <- do.call(rbind.data.frame, coda.sim_dichDPP)
    ### Add indices to keep track of chains and iterations
    dichDPP_df$itr <- rep(1:(niter-nburnin), times=nchain)
    dichDPP_df$chain <- rep(1:nchain, each=(niter-nburnin))
    
    ## Create simulation-specific filename and save output
    fname <- paste0("dichDPP_simst_prev_", prev, "_seed_", seed, ".RData")
    save(dichDPP_df, file=fname)
  }
  if (model==2){
    ## Specify model
    gamma_mix <- nimbleCode({
      # Likelihood
      for (i in 1:nind){
        ## Data Model - separate tests
        y.pcr[i] ~ dbern(pi.pcr[i])
        pi.pcr[i] <- D[i]*S.pcr + (1-D[i])*(1-Sp.pcr)
        
        y.dpp_c[i] ~ dgamma(shape = a[i], rate = b[i])
        a[i] <- D[i]*a1 + (1-D[i])*a0
        b[i] <- D[i]*b1 + (1-D[i])*b0
        
        ## Process Model
        D[i] ~ dbern(pi.D[i])
        logit(pi.D[i]) <- B0+B1*Sex[i]+B2*Age[i]+B3*Senior[i]+B4*Age[i]*Senior[i]
      }
      
      # Priors
      ## PCR test priors
      S.pcr ~ T(dbeta(S.a, 1), min_pcr_s_range, 1)#dbeta(S.a, 1)
      Sp.pcr ~ dbeta(Sp.a, 1)
      
      ## Gamma parameters
      a1 ~ dexp(h_a1)
      b1 ~ dexp(h_b1)
      a0 ~ dexp(h_a0)
      b0 ~ dexp(h_b0)
      ### Add constraint to preserve ordering
      # g_c ~ dconstraint(a1 < a0 & b1 < b0)
      
      # ## Prevalence
      B0 ~ dnorm(0, sd=1)
      
      # ## Other parameters
      B1 ~ dnorm(0, sd = 1)
      B2 ~ dnorm(0, sd = 1)
      B3 ~ dnorm(0, sd = 1)
      B4 ~ dnorm(0, sd = 1)
    })
    
    ## Specify data
    data <- list(y.pcr=y.pcr,
                 y.dpp_c=y.dpp_c,
                 Sex=Sex2,
                 Age=Age,
                 Senior=Senior
    )
    ## Prior information - mixture of Gammas
    h_a1 <- m1^2/s1^2 #shape parameter for prior DPP score for Y|D=1
    h_b1 <- m1/s1^2 #rate parameter for prior DPP score for Y|D=1
    h_a0 <- m0^2/s0^2 #shape parameter for prior DPP score for Y|D=1
    h_b0 <- m0/s0^2 #rate parameter for prior DPP score for Y|D=1
    
    ## Specify constants
    constants <- list(nind=nind,
                      h_a0=h_a0,
                      h_a1=h_a1,
                      h_b0=h_b0,
                      h_b1=h_b1,
                      S.a=S.a,  # function of mean sensitivity for PCR
                      Sp.a=Sp.a, # function of mean specificity for PCR
                      min_pcr_s_range=min(pcr_s_range),
                      min_pcr_sp_range=min(pcr_sp_range)
    )
    ## Initialize prior values (same as in OpenBUGS)
    inits <- function(){
      accept <- FALSE
      while (!accept){
        out <- list(S.pcr=rbeta(n=1, S.a, 1),
                    Sp.pcr=rbeta(n=1, Sp.a, 1),
                    a1=rexp(n=1, rate=1/h_a1),
                    b1=rexp(n=1, rate=1/h_b1),
                    a0=rexp(n=1, rate=1/h_a0),
                    b0=rexp(n=1, rate=1/h_b0),
                    B0=rnorm(n=1, mean=0, sd=1),
                    B1=rnorm(n=1, mean=0, sd=1),
                    B2=rnorm(n=1, mean=0, sd=1),
                    B3=rnorm(n=1, mean=0, sd=1),
                    B4=rnorm(n=1, mean=0, sd=1)
        )
        accept <- (out$a1/out$b1 > out$a0/out$b0)#(out$a1 < out$a0 & out$b1 < out$b0)
      }
      out
    }
    ## Parameters to monitor
    params <- c("B0","B1","B2","B3","B4",
                "S.pcr",
                "Sp.pcr",
                "a1","b1",
                "a0","b0"#,
                #"pi.D"
    )
    ## Run MCMC
    if (run_chains_parallel == TRUE){
      library(parallel)
      cl <- makeCluster(nchain)
      clusterExport(cl=cl, varlist=c("gamma_mix", "constants", "data",
                                     "inits", "params", "niter", "nburnin"), 
                    envir=.GlobalEnv)
      sim_contDPP <- parLapply(cl=cl, X=1:nchain,
                               function(i){
                                 set.seed(123+i)
                                 nimbleMCMC(code = gamma_mix,
                                            constants = constants,
                                            data = data,
                                            inits = inits,
                                            monitors = params,
                                            niter = niter, 
                                            nburnin = nburnin, 
                                            nchains = 1)}
      )
      stop(cl)
    }

    if (run_chains_parallel == FALSE){
      sim_contDPP <- nimbleMCMC(
        code = gamma_mix,
        constants = constants,
        data = data,
        inits = inits,
        monitors = params,
        niter = niter, 
        nburnin = nburnin, 
        # thin = 10, ## wasn't thinning before.. do I need to?
        nchains = nchain
      )
    }

    ## Use coda
    coda.sim_contDPP <- as.mcmc(sim_contDPP)
    contDPP_df <- do.call(rbind.data.frame, coda.sim_contDPP)
    ### Add indices to keep track of chains and iterations
    contDPP_df$itr <- rep(1:(niter-nburnin), times=nchain)
    contDPP_df$chain <- rep(1:nchain, each=(niter-nburnin))
    
    ## Create simulation-specific filename and save output
    fname <- paste0("contDPP_simst_N_", N, "_prev_", prev, "_seed_", seed, ".RData")
    save(contDPP_df, file=fname)
  }
}
